# Supplementary material for: Kinetically-Defined Component Actions in Gene Repression
Source: PLoS Comput Biol. 2015 Mar 27;11(3):e1004122. doi: 10.1371/journal.pcbi.1004122 (PMC4376387; doi:10.1371/journal.pcbi.1004122)
Supplement: S1 Data — (ZIP) [file pcbi.1004122.s008.zip]

Archive with 21 entries (18 files):
- Data/
- Data/AminFig5.xls
- __MACOSX/
- __MACOSX/Data/
- __MACOSX/Data/._AminFig5.xls
- Data/Fig2.xls
- __MACOSX/Data/._Fig2.xls
- Data/Fig3.xls
- __MACOSX/Data/._Fig3.xls
- Data/Fig4.xls
- __MACOSX/Data/._Fig4.xls
- Data/Fig5.xls
- __MACOSX/Data/._Fig5.xls
- Data/GRrepress-AP1vNU6027 IC50Fig4.xls
- __MACOSX/Data/._GRrepress-AP1vNU6027 IC50Fig4.xls
- Data/GRrepress-AP1vTIF2 IC50aveFig3.xls
- __MACOSX/Data/._GRrepress-AP1vTIF2 IC50aveFig3.xls
- Data/IC50Fig3.xls
- __MACOSX/Data/._IC50Fig3.xls
- Data/IC50Fig4.xls
- __MACOSX/Data/._IC50Fig4.xls
