# Supplementary material for: Kinetically-Defined Component Actions in Gene Repression
Source: PLoS Comput Biol. 2015 Mar 27;11(3):e1004122. doi: 10.1371/journal.pcbi.1004122 (PMC4376387; doi:10.1371/journal.pcbi.1004122)
Supplement: S1 Data — (ZIP) [file pcbi.1004122.s008.zip › Data/AminFig5.xls]

## Sheet: Sheet1
Averages of normalized values of Amax*IC50/Amin for AP1LUC vs. Phenathroline
								Amax*IC50/Amin																	Amax*IC50/Amin (normalized to value with 5ng AP1LUC and no Phenanthr)
Experiment		0 Phenanthr				2 Phenanthr				4 Phenanthr				10 Phenanthr					0 Phenanthr				2 Phenanthr				4 Phenanthr				10 Phenanthr
	5AP1	10AP1	20AP1	35AP1	5AP1	10AP1	20AP1	35AP1	5AP1	10AP1	20AP1	35AP1	5AP1	10AP1	20AP1	35AP1		5AP1	10AP1	20AP1	35AP1	5AP1	10AP1	20AP1	35AP1	5AP1	10AP1	20AP1	35AP1	5AP1	10AP1	20AP1	35AP1
GBS4-6	1.77378	1.94309	3.7696	3.55412	1.43532	1.81787	4.54325	2.1756	2.12433	2.31806	5.69805	3.21633	1.87843	1.88417	3.46621	2.37054		1	1.09546	2.12518	2.0037	0.809191	1.02486	2.56134	1.22653	1.19763	1.30685	3.21238	1.81327	1.059	1.06224	1.95414	1.33644
GBS4-22	0.88262	0.977699	0.977982	1.09053	0.659434	0.8799	0.577714	0.56572	1.03292	0.896986	0.793949	0.365197	1.01022	0.592884	0.563895	1.24215		1	1.10772	1.10804	1.23555	0.747133	0.996919	0.654545	0.640955	1.17028	1.01628	0.899537	0.413765	1.14457	0.671732	0.638888	1.40735
GBS4-47	1.05559	0.94891	0.807677	0.979643	0.861266	1.31504	1.04107	0.797904	0.914275	0.943247	1.33369	1.60105	1.25004	1.48067	1.24697	1.83731		1	0.89894	0.765144	0.928055	0.815911	1.24579	0.986251	0.755886	0.866129	0.893575	1.26345	1.51674	1.18421	1.4027	1.1813	1.74056
GBS4-68	1.28445	1.03574	2.22621	1.33132	2.07959	1.52393	2.51329	0.469307		1.40986	2.54681	1.15785	1.95161	3.19112	1.68661	0.980322		1	0.806366	1.7332	1.03649	1.61905	1.18644	1.9567	0.365375		1.09764	1.9828	0.901431	1.51941	2.48442	1.3131	0.763221
GBS6-28	5.06393	4.44942	3.15504	2.89973	4.78614	3.7163	3.18563	2.36586	2.54615	3.07798	2.37613	2.00351	3.17823	1.66925	1.33015	2.29306		1	0.878649	0.623041	0.572624	0.945144	0.733877	0.629083	0.467199	0.502801	0.607824	0.469226	0.395644	0.627622	0.329636	0.262671	0.452822
																	Average	1	0.957427	1.27092	1.15528	0.987286	1.03758	1.35759	0.69119	0.934211	0.984433	1.56548	1.00817	1.10696	1.19014	1.07002	1.14008
																	SD	0	0.136095	0.641395	0.53186	0.360438	0.199726	0.861808	0.335272	0.324484	0.258782	1.07505	0.641623	0.319985	0.828539	0.650158	0.520794
																	n	5	5	5	5	5	5	5	5	4	5	5	5	5	5	5	5
																	SEM	0	0.0608634	0.286841	0.237855	0.161193	0.0893201	0.385412	0.149938	0.162242	0.115731	0.480777	0.286943	0.143102	0.370534	0.29076	0.232906
																									Average of normalized Amax*IC50/Amin
																									AP1LUC (ng)
																					Phenanthr (µM)	5	5 SEM	10	10 SEM	20	20 SEM	35	35 SEM
																					0	1	0	0.957427	0.0608634	1.27092	0.286841	1.15528	0.237855
																					2	0.987286	0.161193	1.03758	0.0893201	1.35759	0.385412	0.69119	0.149938
																					4	0.934211	0.162242	0.984433	0.115731	1.56548	0.480777	1.00817	0.286943
																					10	1.10696	0.143102	1.19014	0.370534	1.07002	0.29076	1.14008	0.232906
																									Average of normalized Amax*IC50/Amin
																									Phenanthr (µM)
																					AP1 (ng)	0	0 SEM	2	2 SEM	4	4 SEM	10	10 SEM
																					5	1	0	0.987286	0.161193	0.934211	0.162242	1.10696	0.143102
																					10	0.957427	0.0608634	1.03758	0.0893201	0.984433	0.115731	1.19014	0.370534
																					20	1.27092	0.286841	1.35759	0.385412	1.56548	0.480777	1.07002	0.29076
																					35	1.15528	0.237855	0.69119	0.149938	1.00817	0.286943	1.14008	0.232906
