# Supplementary material for: Kinetically-Defined Component Actions in Gene Repression
Source: PLoS Comput Biol. 2015 Mar 27;11(3):e1004122. doi: 10.1371/journal.pcbi.1004122 (PMC4376387; doi:10.1371/journal.pcbi.1004122)
Supplement: S1 Data — (ZIP) [file pcbi.1004122.s008.zip › Data/Fig2.xls]

## Sheet: Sheet1
GBS3-63: 35ng AP1-Luc vs. TIF2 and 8 Dex on U2OS.rGR cells
35 ng AP1luc/ 0ng TIF2
	Receptor :	rGR
	DNA :	hSA/pSG5	12.5
		TIF2/pSG5	0
		sSMRT/pCMX	0
		hSA/pCMX	0
	Carrier :	pBSK+	242.5
	Reporter :	AP1kLuc	35
	Reporter :	Renilla TK	10
			300	= Total ng				Fold	Percent	Agonist									Fold	Percent	Agonist
						Mean		Repress	Agonist	Activity							Mean		Repress	Agonist	Activity
#	[Steroid]	Renilla	AP1Luc	AP1Luc/Ren	Mean	SD	Repress	-1	Activity	SD	#	[Steroid]	Renilla	AP1Luc	AP1Luc/Ren	Mean	SD	Repress	-1	Activity	SD
1	PMA 15ng/ml	51523	462288	897.25	887.97	21.88	0	0	0	2.74	1	PMA+1.0nM DEX	87650	119329	136.14	159.19	22.41	728.78	8.28	91.1	2.8
	"	52947	456922	862.98								"	78642	142274	180.91
	"	53700	485280	903.69								"	82818	132933	160.51
2	PMA+0.03nM DEX	53132	471593	887.59	877.42	76.02	10.55	0.12	1.32	9.5	2	PMA+3.0nM DEX	156719	180618	115.25	120.01	10.78	767.96	8.72	96	1.35
	"	57685	546763	947.84								"	165186	185733	112.44
	"	53551	426712	796.83								"	166006	219709	132.35
3	PMA+0.1 nM DEX	63217	310036	490.43	524.15	29.36	363.82	4.13	45.48	3.67	3	PMA+10.0 nM DEX	201030	202343	100.65	102.49	1.82	785.48	8.92	98.19	0.23
	"	58367	317532	544.03								"	202295	210969	104.29
	"	52234	281014	537.99								"	181504	186119	102.54
4	PMA+0.3 nM DEX	52812	193820	367	381.05	12.7	506.93	5.76	63.37	1.59	4	PMA+30.0 nM DEX	181471	153979	84.85	88.03	3.5	799.94	9.09	100	0.44
	"	56394	216792	384.42								"	171437	149918	87.45
	"	49910	195504	391.71								"	160758	147553	91.79
35 ng AP1luc/10 ng TIF2
	Receptor :	rGR
	DNA :	hSA/pSG5	6.2
		TIF2/pSG5	10
		sSMRT/pCMX	0
		hSA/pCMX	0
	Carrier :	pBSK+	238.8
	Reporter :	AP1kLuc	35
	Reporter :	Renilla TK	10
			300	= Total ng				Fold	Percent	Agonist									Fold	Percent	Agonist
						Mean		Repress	Agonist	Activity							Mean		Repress	Agonist	Activity
#	[Steroid]	Renilla	AP1Luc	AP1Luc/Ren	Mean	SD	Repress	-1	Activity	SD	#	[Steroid]	Renilla	AP1Luc	AP1Luc/Ren	Mean	SD	Repress	-1	Activity	SD
1	PMA 15ng/ml	58538	899039	1535.82	1540.56	217.9	0	0	0	14.67	5	PMA+1.0nM DEX	40889	133330	326.08	217.92	113.9	1322.64	24.05	89.03	7.67
	"	58658	777259	1325.07								"	119238	118092	99.04
	"	40889	719970	1760.79								"	53181	121588	228.63
2	PMA+0.03nM DEX	44528	519918	1167.62	1207.17	69.24	333.39	6.06	22.44	4.66	6	PMA+3.0nM DEX	155679	101773	65.37	104.06	57.68	1436.5	26.12	96.7	3.88
	"	53181	620496	1166.76								"	60271	102678	170.36
	"	49559	637883	1287.12								"	178165	136196	76.44
3	PMA+0.1 nM DEX	60271	353914	587.2	647.94	96.97	892.62	16.23	60.09	6.53	7	PMA+10.0 nM DEX	49071	98866	201.48	131.89	75.24	1408.67	25.61	94.82	5.06
	"	56242	335678	596.85								"	200529	104389	52.06
	"	49071	372829	759.77								"	62487	88825	142.15
4	PMA+0.3 nM DEX	49783	190313	382.29	370.46	13.63	1170.1	21.28	78.76	0.92	8	PMA+30.0 nM DEX	156941	74798	47.66	55	6.54	1485.56	27.01	100	0.44
	"	62487	222170	355.55								"	128111	77159	60.23
	"	64390	240527	373.55								"	154917	88459	57.1
