# Supplementary material for: Kinetically-Defined Component Actions in Gene Repression
Source: PLoS Comput Biol. 2015 Mar 27;11(3):e1004122. doi: 10.1371/journal.pcbi.1004122 (PMC4376387; doi:10.1371/journal.pcbi.1004122)
Supplement: S1 Data — (ZIP) [file pcbi.1004122.s008.zip › Data/Fig3.xls]

## Sheet: Sheet1
Averages of Normalized Amax and Amin values for AP1LUC vs. TIF2
																																																	Values expressed as Percent of Amax or Amin Value with 0ng TIF2 and 5ng AP1
			0ng TIF2								4.5ng TIF2								9ng TIF2								20ng TIF2									0ng TIF2								4.5ng TIF2
	5ng AP1		10ng AP1		20ng AP1		35ng AP1		5ng AP1		10ng AP1		20ng AP1		35ng AP1		5ng AP1		10ng AP1		20ng AP1		35ng AP1		5ng AP1		10ng AP1		20ng AP1		35ng AP1			5ng AP1		10ng AP1		20ng AP1		35ng AP1		5ng AP1		10ng AP1		20ng AP1		35ng AP1
	Amax	Amin	Amax	Amin	Amax	Amin	Amax	Amin	Amax	Amin	Amax	Amin	Amax	Amin	Amax	Amin	Amax	Amin	Amax	Amin	Amax	Amin	Amax	Amin	Amax	Amin	Amax	Amin	Amax	Amin	Amax	Amin		Amax	Amin	Amax	Amin	Amax	Amin	Amax	Amin	Amax	Amin	Amax	Amin	Amax	Amin	Amax	Amin
KF1-18	63.3011	6.51917	135.793	13.2197	263.261	24.4416	485.53	45.9695																	123.046	5.25386	245.454	9.31622	434.101	17.6967	754.077	30.4431		100	100	214.519	202.782	415.886	374.919	767.016	705.144
KF1-32	100.941	9.32739	176.329	16.4963	335.249	34.4648	631.085	64.2718	146.663	6.80253	170.79	10.6127	400.383	22.1622	657.379	36.6003									127.741	5.90792	337.932	12.1131	712.5	22.5904	1117.1	35.8263		100	100	174.686	176.859	332.124	369.501	625.202	689.066	145.295	72.9307	169.198	113.78	396.651	237.604	651.25	392.396
KF1-47	65.4048	9.35717	108.064	18.7973	282.117	33.0968	324.337	45.2605	99.3049	8.60901	95.1992	10.6973	347.116	24.6531	431.553	48.6148	70.6884	5.53637	89.2553	8.73998	225.037	15.888	459.398	43.1064	100.831	7.1063	77.2617	5.95742	273.434	18.2789	476.122	40.0675		100	100	165.223	200.887	431.34	353.705	495.892	483.699	151.831	92.0044	145.554	114.321	530.719	263.467	659.819	519.546
KF1-125	174.913	13.7402	346.125	25.0434	614.905	53.5399	891.286	75.5199	193.88	9.78597	471.579	22.8323	706.062	35.0821	1209.08	65.9618	202.01	9.97139	451.557	20.7861	693.904	37.7923	1076.77	56.3549										100	100	197.884	182.263	351.549	389.658	509.56	549.627	110.844	71.2214	269.608	166.171	403.665	255.324	691.246	480.064
KF2-1	110.458	16.0038	296.709	33.089	475.282	52.7037	902.342	115.575	162.384	14.0047	234.81	24.6717	534.245	41.7314	751.882	73.6079																		100	100	268.616	206.757	430.282	329.32	816.907	722.173	147.009	87.5083	212.578	154.161	483.662	260.759	680.693	459.939
KF2-20	351.524	17.5455	836.805	45.9051	1509.31	69.9727	2934.8	182.934	432.809	16.6356	718.821	30.7622	1592.99	68.3509	2632.91	113.131																		100	100	238.051	261.635	429.362	398.807	834.88	1042.62	123.124	94.8143	204.487	175.328	453.166	389.564	748.997	644.788
KF2-44	351.806	26.4595	642.324	34.043					321.095	19.7768	546.513	34.7235					332.67	16.3724	595.243	35.8472					239.14	14.9659	493.248	34.7897						100	100	182.579	128.661					91.2706	74.7434	155.345	131.232
KF2-64	937.464	41.7802					4422.59	190.728	1122.67	34.9796					8474.21	232.54	1047.14	31.9347					6214.13	218.492	992.981	35.2872					5198.23	176.355		100	100					471.761	456.503	119.756	83.7229					903.95	556.578
KF2-69	1064.17	64.9397					6589.85	492.809	1135.61	38.9241					7045.75	266.965	1049.39	29.4284					8051.63	267.026	1047.83	25.2186					8626.76	230.693		100	100					619.249	758.872	106.714	59.9388					662.091	411.097
KF2-93old	965.797	31.0406							1004.86	21.4452							1169.17	21.7197							925.415	20.169								100	100							104.045	69.0877
KF2-93new	66.9017	5.84907					615.055	55.2362	86.4112	5.22406					810.473	42.1792	115.336	5.05726					740.892	42.0126	136.491	4.82147					839.522	40.7832		100	100					919.341	944.358	129.161	89.3143					1211.44	721.126
KF2-110	22.5667	3.0572			134.783	13.4432			36.1151	2.75772			178.212	12.8821			39.2055	2.57203			206.352	10.9071			49.0553	2.60102			221.681	11.5093				100	100			597.263	439.722			160.037	90.2043			789.71	421.371
KF4-29	270.85	14.0928	520.615	33.9782	1330.12	65.7825	1330.12	65.7825	425.861	12.0215	628.748	22.1437	1452.53	56.0023	1452.53	56.0023	384.788	10.3466	589.961	21.2852	1532.65	41.2812	1532.65	41.2812										100	100	192.215	241.103	491.092	466.781	491.092	466.781	157.232	85.3023	232.139	157.128	536.287	397.382	536.287	397.382
																																Average		100	100	204.222	200.118	434.862	390.302	655.09	681.884	128.86	80.8994	198.415	144.589	513.408	317.924	749.53	509.213
																																SD		5.80156e-15	0	34.7297	40.5001	82.3372	44.8675	166.69	200.279	23.0885	10.9515	44.6209	24.8438	133.763	80.3643	198.798	114.398
																																n		13	13	8	8	8	8	10	10	12	12	7	7	7	7	9	9
																																SEM		1.60906e-15	0	12.2788	14.3189	29.1106	15.863	52.7121	63.3337	6.66508	3.16143	16.8651	9.39006	50.5578	30.3749	66.266	38.1325
																																						Amax as Percent of Amax (0ng TIF2 and 5ng AP1LUC)											Amin as Percent of Amin (0ng TIF2 and 5ng AP1LUC)
																																						AP1LUC (ng)											AP1LUC (ng)
																																		TIF2 (ng)	5	5 SEM	10	10 SEM	20	20 SEM	35	35 SEM			TIF2 (ng)	5	5 SEM	10	10 SEM
																																		0	100	0	204.222	12.2788	434.862	29.1106	655.09	52.7121			0	100	0	200.118	14.3189
																																		4.5	128.86	6.66508	198.415	16.8651	513.408	50.5578	749.53	66.266			4.5	80.8994	3.16143	144.589	9.39006
																																		9	126.41	9.92096	195.411	26.7728	555.264	128.724	735.129	79.2257			9	69.9276	4.28651	132.8	13.642
																																		20	140.519	18.0463	245.218	68.0187	698.007	115.261	940.986	115.52			20	70.2462	5.21677	116.98	18.0064
[truncated: 32 more columns]
