# Supplementary material for: Kinetically-Defined Component Actions in Gene Repression
Source: PLoS Comput Biol. 2015 Mar 27;11(3):e1004122. doi: 10.1371/journal.pcbi.1004122 (PMC4376387; doi:10.1371/journal.pcbi.1004122)
Supplement: S1 Data — (ZIP) [file pcbi.1004122.s008.zip › Data/Fig4.xls]

## Sheet: Sheet1
Averages of Normalized Amax and Amin for AP1LUC vs. NU6027
											Amax and Amin																																Data as Percent of Amax with 5 ng AP1LUC and no NU6027
				0µM NU6027							5µM NU6027								14.9µM NU6027								24.8µM NU6027										0µM NU6027							5µM NU6027
Experiment	5ng AP1		10ng AP1		20ng AP1		35ng AP1		5ng AP1		10ng AP1		20ng AP1		35ng AP1		5ng AP1		10ng AP1		20ng AP1		35ng AP1		5ng AP1		10ng AP1		20ng AP1		35ng AP1			5ng AP1		10ng AP1		20ng AP1		35ng AP1		5ng AP1		10ng AP1		20ng AP1		35ng AP1
	Amax	Amin	Amax	Amin	Amax	Amin	Amax	Amin	Amax	Amin	Amax	Amin	Amax	Amin	Amax	Amin	Amax	Amin	Amax	Amin	Amax	Amin	Amax	Amin	Amax	Amin	Amax	Amin	Amax	Amin	Amax	Amin		Amax	Amin	Amax	Amin	Amax	Amin	Amax	Amin	Amax	Amin	Amax	Amin	Amax	Amin	Amax	Amin
GBS4-152	603.047	18.2841	1283.08	40.2775	2796.61	88.4135	4403.48	163.237	780.835	21.2149	1651.99	42.6056	3135.33	92.5176	5723.55	253.94	943.681	32.826	1761.41	77.1262	4343.13	183.023	7673.88	302.05	1213.11	60.4228	2193.32	124.727	5559.55	301.135	9326.43	518.049		100	3.03196	212.766	6.679	463.746	14.6611	730.205	27.0687	129.482	3.51795	273.94	7.06505	519.915	15.3417	949.106	42.1095
GBS5-20	901.032	50.7624	2296.34	130.163	4253.26	215.246	7184.7	433.78	1179.5	47.0334	3185.7	170.614	5902.36	291.835	8498	494.013	1565.37	75.9963	3720.28	179.204	8432.59	422.58	10681.4	701.155	2604.09	119.75	5801.07	268.643	8569.48	411.48	19360.1	1105.47		100	5.6338	254.857	14.446	472.043	23.8888	797.386	48.1426	130.906	5.21994	353.562	18.9354	655.067	32.389	943.141	54.8274
GBS5-46	671.392	31.3134	1320.09	68.2782	2528.7	121.444	4979.99	242.737	1006.94	37.9877	1724.03	77.4496	3614.56	138.462	6014.03	305.033	1116.37	57.0479	2005.36	107.301	4000.47	242.806	6170.1	443.031	1767.15	71.2218	2386.69	136.523	6500.95	281.915	6089.56	521.545		100	4.66396	196.62	10.1697	376.636	18.0884	741.742	36.1543	149.978	5.65806	256.784	11.5357	538.369	20.6232	895.756	45.4329
GBS5-66	548.717	27.206	1082.44		2018.01	105.412	3456.51	205.99	645.738	27.8612	1037.75	51.4221	2335.42	114.437	4479.77	243.93	705.5	39.8971	1464.89	89.1593	3394.08	203.641	5460.11	410.103	932.933	62.0425	2016.67	117.996	3766.9	227.704	6344.13	401.07		100	4.9581	197.268		367.769	19.2106	629.926	37.5403	117.681	5.07751	189.123	9.37134	425.615	20.8553	816.408	44.4546
GBS5-78	454.016	33.996	686.4	48.9377	1429.83	96.7738	2149.67	140.649	633.061	41.0572	919.861	64.9987	1801.59	128.492	2427.24	274.069	755.326	54.153	1008.05	93.7844	2030.68	175.588	3243.09	241.535	829.646	82.9223	1253.65	150.653	2418.81	243.856	3855.5	351.995		100	7.48783	151.184	10.7788	314.93	21.3151	473.479	30.9788	139.436	9.04311	202.605	14.3164	396.812	28.3013	534.614	60.3654
																																Average		100	5.15513	202.539	10.5184	399.025	19.4328	674.548	35.9769	133.497	5.70331	255.203	12.2448	507.155	23.5021	827.805	49.438
																																SD		7.10543e-15	1.61698	37.2219	3.18102	67.2136	3.46499	127.595	7.98151	12.0402	2.03454	65.5002	4.60014	102.273	6.78039	172.282	7.79483
																																n		5	5	5	4	5	5	5	5	5	5	5	5	5	5	5	5
																																SEM		3.17764e-15	0.723138	16.6461	1.59051	30.0589	1.54959	57.0621	3.56944	5.38454	0.909874	29.2926	2.05724	45.7381	3.03228	77.0468	3.48595
																																									Average of Amax as percent of Amax with 5 ng AP1LUC and no NU6027
																																									AP1LUC (ng)
																																					NU6027 (µM)	5	5 SEM	10	10 SEM	20	20 SEM	35	35 SEM		NU6027 (µM)	5	5 SEM
																																					0	100	0	202.539	16.6461	399.025	30.0589	674.548	57.0621		0	5.15513	0.723138
																																					5	133.497	5.38454	255.203	29.2926	507.155	45.7381	827.805	77.0468		5	5.70331	0.909874
																																					14.9	158.286	7.91775	298.531	31.5979	663.549	80.8577	1017.27	98.8367		14.9	8.31464	1.05911
																																					24.8	221.228	23.306	401.333	62.905	812.103	86.4793	1321.52	240.524		24.8	12.6978	1.49683
																																									Average of Amax as percent of Amax with 5 ng AP1LUC and no NU6027
																																									NU6027 (µM)
																																					AP1 (ng)	0	0 SEM	5	5 SEM	15	15 SEM	25	25 SEM		AP1 (ng)	0	0 SEM
																																					5	100	0	133.497	5.38454	158.286	7.91775	221.228	23.306		5	5.15513	0.723138
																																					10	202.539	16.6461	255.203	29.2926	298.531	31.5979	401.333	62.905		10	10.5184	1.59051
																																					20	399.025	30.0589	507.155	45.7381	663.549	80.8577	812.103	86.4793		20	19.4328	1.54959
																																					35	674.548	57.0621	827.805	77.0468	1017.27	98.8367	1321.52	240.524		35	35.9769	3.56944
[truncated: 16 more columns]
