# Supplementary material for: Kinetically-Defined Component Actions in Gene Repression
Source: PLoS Comput Biol. 2015 Mar 27;11(3):e1004122. doi: 10.1371/journal.pcbi.1004122 (PMC4376387; doi:10.1371/journal.pcbi.1004122)
Supplement: S1 Data — (ZIP) [file pcbi.1004122.s008.zip › Data/Fig5.xls]

## Sheet: Sheet1
Averages of normalized values of Amax, Amin, and IC50 for AP1LUC vs. Phenanthroline
																																											Data as Percent of Amax with 5 ng AP1LUC and no Phenanthroline
					0 Phenanthr								2 Phenanthr								4 Phenanthr								10 Phenanthr									0 Phenanthr								2 Phenanthr
Experiment	5ng AP1		10ng AP1		20ng AP1		35ng AP1		5ng AP1		10ng AP1		20ng AP1		35ng AP1		5ng AP1		10ng AP1		20ng AP1		35ng AP1		5ng AP1		10ng AP1		20ng AP1		35ng AP1			5ng AP1		10ng AP1		20ng AP1		35ng AP1		5ng AP1		10ng AP1		20ng AP1		35ng AP1
	Amax	Amin	Amax	Amin	Amax	Amin	Amax	Amin	Amax	Amin	Amax	Amin	Amax	Amin	Amax	Amin	Amax	Amin	Amax	Amin	Amax	Amin	Amax	Amin	Amax	Amin	Amax	Amin	Amax	Amin	Amax	Amin		Amax	Amin	Amax	Amin	Amax	Amin	Amax	Amin	Amax	Amin	Amax	Amin	Amax	Amin	Amax	Amin
GBS4-6	447.495	17.8869	1776.42	55.2884	5615.26	154.563	11485.5	501.155	411.287	19.6112	1463.21	57.1836	4240.96	163.832	13039.2	447.297	621.654	20.6194	1785.4	59.7084	5230.79	136.46	9505.1	450.5	538.586	20.5952	1700.88	60.9896	5695.53	159.825	13478.4	535.92		100	3.99712	396.969	12.3551	1254.82	34.5396	2566.62	111.991	91.9088	4.38245	326.979	12.7786	947.711	36.6109	2913.81	99.9559
GBS4-22	593.46	55.6399	1340.03	107.1	2445.33	247.478	4378.8	366.98	782.558	79.8846	1641.02	144.456	3791.85	312.241	4595.28	609.712	1800.64	173.242	3728.08	404.268	6425.43	735.209	9933.32	1443.06	2604.03	277.411	5615.81	672.022	11073.3	1103.04	15884.2	2013.03		100	9.3755	225.8	18.0467	412.046	41.7009	737.843	61.8373	131.864	13.4608	276.517	24.3413	638.94	52.6136	774.32	102.739
GBS4-47	233.157	13.9648	526.106	29.0217	934.067	65.5624	1677.15	118.168	342.369	19.0364	697.625	38.7979	1254.04	74.7432	2024.17	159.963	722.838	44.8634	1466.2	97.3317	2284	180.212	4360.02	329.456	1602.49	72.3473	2232.05	151.892	3458.98	269.769	6938.8	508.784		100	5.98946	225.644	12.4473	400.617	28.1194	719.323	50.6815	146.841	8.16462	299.208	16.6402	537.853	32.057	868.159	68.6075
GBS4-68	697.109	58.7287	1494.3	131.31	2449.43	213.794	4626.09	450.267	682.896	51.8052	1394.3	135.832	2527.58	210.299	4593.66	578.736	769.065	769.065	1536.52	122.715	2588.81	225.742	4648.38	466.264	673.07	57.6605	1313.76	102.079	2615.95	239.554	3936.5	462.628		100	8.4246	214.357	18.8363	351.37	30.6686	663.61	64.5906	97.961	7.43142	200.012	19.485	362.58	30.1672	658.958	83.0194
GBS6-28	826.289	19.0144	1782.71	39.3683	3704.48	81.5857	5634.13	134.447	1486.49	21.4569	2139.53	46.819	4508.4	103.108	7198.21	183.422	1335.18	47.0234	2413.99	90.6389	5076.22	190.714	9130.78	334.375	1714.28	114.775	3516.59	194.051	7830.89	413.807	8695.1	615.277		100	2.30118	215.749	4.76447	448.327	9.87375	681.86	16.2712	179.899	2.59677	258.933	5.66617	545.619	12.4784	871.149	22.1983
																																	Ave	100	6.01757	255.704	13.29	573.437	28.9804	1073.85	61.0744	129.695	7.20722	272.33	15.7823	606.541	32.7855	1217.28	75.3039
																																	SD	7.10543e-15	2.95652	79.1511	5.64925	382.481	11.8466	835	34.3541	36.2422	4.16263	47.7909	7.05445	215.286	14.3836	952.346	32.7298
																																	n	5	5	5	5	5	5	5	5	5	5	5	5	5	5	5	5
																																	SEM	3.17764e-15	1.3222	35.3974	2.52642	171.05	5.29797	373.423	15.3636	16.208	1.86158	21.3728	3.15485	96.279	6.43254	425.902	14.6372
																																									Average of Amax as percent of Amax with 5 ng AP1LUC and no Phenanthroline
																																									AP1LUC (ng)
																																					Phenanthr (µM)	5	5 SEM	10	10 SEM	20	20 SEM	35	35 SEM		Phenanthr (µM)	5	5 SEM
																																					0	100	3.17764e-15	255.704	35.3974	573.437	171.05	1073.85	373.423		0	6.01757	1.3222
																																					2	129.695	16.208	272.33	21.3728	606.541	96.279	1217.28	425.902		2	7.20722	1.86158
																																					4	204.853	42.3853	433.716	84.4527	843.383	151.172	1487.94	265.146		4	33.8108	19.661
																																					10	310.093	112.023	579.546	157.105	1189.03	252.224	2056.3	518.497		10	20.9077	7.88919
																																									Average of Amax as percent of Amax with 5 ng AP1LUC and no Phenanthroline
																																									Phenanthroline (µM)
																																					AP1 (ng)	0	0 SEM	2	2 SEM	4	4 SEM	10	10 SEM		AP1 (ng)	0	0 SEM
																																					5	100	3.17764e-15	129.695	16.208	204.853	42.3853	310.093	112.023		5	6.01757	1.3222
																																					10	255.704	35.3974	272.33	21.3728	433.716	84.4527	579.546	157.105		10	13.29	2.52642
																																					20	573.437	171.05	606.541	96.279	843.383	151.172	1189.03	252.224		20	28.9804	5.29797
																																					35	1073.85	373.423	1217.28	425.902	1487.94	265.146	2056.3	518.497		35	61.0744	15.3636
[truncated: 48 more columns]
