# Supplementary material for: Kinetically-Defined Component Actions in Gene Repression
Source: PLoS Comput Biol. 2015 Mar 27;11(3):e1004122. doi: 10.1371/journal.pcbi.1004122 (PMC4376387; doi:10.1371/journal.pcbi.1004122)
Supplement: S1 Data — (ZIP) [file pcbi.1004122.s008.zip › Data/GRrepress-AP1vNU6027 IC50Fig4.xls]

## Sheet: Sheet1
Averages of Normalized values of IC50 for AP1LUC vs. NU6027
								IC50																	IC50 (normalized to value with 5ng AP1LUC and no NU6027)
Experiment		0µM NU6027				5µM NU6027				14.9µM NU6027				24.8µM NU6027					0µM NU6027				5µM NU6027				14.9µM NU6027				24.8µM NU6027
	5AP1	10AP1	20AP1	35AP1	5AP1	10AP1	20AP1	35AP1	5AP1	10AP1	20AP1	35AP1	5AP1	10AP1	20AP1	35AP1		5AP1	10AP1	20AP1	35AP1	5AP1	10AP1	20AP1	35AP1	5AP1	10AP1	20AP1	35AP1	5AP1	10AP1	20AP1	35AP1
GBS4-152	0.090824	0.06444	0.082954	0.11016	0.080964	0.062446	0.08763	0.080896	0.051879	0.06815	0.058396	0.064028	0.056262	0.05118	0.042906	0.048914		1	0.709504	0.913349	1.2129	0.891438	0.68755	0.964833	0.89069	0.571204	0.750352	0.642958	0.704968	0.619462	0.563507	0.472408	0.538558
GBS5-20	0.21257	0.10037	0.16646	0.14345	0.29889	0.08644	0.19286	0.20581	0.18112	0.1557	0.082276	0.14606	0.070915	0.11031	0.26607	0.058637		1	0.472174	0.783083	0.674837	1.40608	0.406643	0.907278	0.968199	0.852049	0.732465	0.387054	0.687115	0.333608	0.518935	1.25168	0.275848
GBS5-46	0.12717	0.093248	0.14711	0.085352	0.083906	0.077357	0.092758	0.08584	0.076067	0.061374	0.089934	0.058011	0.04421	0.10268	0.097969	0.15662		1	0.733255	1.1568	0.671165	0.659794	0.608296	0.729402	0.675002	0.598152	0.482614	0.707195	0.456169	0.347645	0.807423	0.770378	1.23158
GBS5-66	0.089445		0.12907	0.15412	0.085013	0.2304	0.10771	0.064679	0.12093	0.083223	0.062096	0.055412	0.079673	0.053786	0.0616	0.077332		1		1.44301	1.72307	0.95045	2.57588	1.2042	0.723115	1.352	0.930438	0.694237	0.619509	0.890749	0.60133	0.688691	0.864576
GBS5-78	0.0808	0.09124	0.084857	0.075237	0.062217	0.062412	0.066414	0.07733	0.079966	0.067334	0.075571	0.040803	0.04778	0.032866	0.046435	0.02817		1	1.12921	1.05021	0.931151	0.770012	0.772426	0.821955	0.957054	0.989678	0.833342	0.935285	0.504988	0.591337	0.406757	0.574691	0.348639
																	Average	1	0.761035	1.06929	1.04262	0.935555	1.01016	0.925534	0.842812	0.872617	0.745842	0.673346	0.59455	0.55656	0.579591	0.75157	0.65184
																	SD	0	0.272286	0.251952	0.440929	0.285923	0.885694	0.179395	0.135603	0.320203	0.166748	0.195628	0.110175	0.229239	0.14679	0.301512	0.396071
																	n	5	4	5	5	5	5	5	5	5	5	5	5	5	5	5	5
																	SEM	0	0.136143	0.112677	0.19719	0.127869	0.396094	0.0802281	0.0606437	0.143199	0.0745722	0.0874874	0.0492717	0.102519	0.0656465	0.13484	0.177128
																									Averages of normalized IC50
																									AP1LUC (ng)						Slope
																					NU6027 (µM)	5	5 SEM	10	10 SEM	20	20 SEM	35	35 SEM		0.0051762
																					0	1	0	0.761035	0.136143	1.06929	0.112677	1.04262	0.19719		-0.0042048
																					5	0.935555	0.127869	1.01016	0.396094	0.925534	0.0802281	0.842812	0.0606437		-0.0084048
																					14.9	0.872617	0.143199	0.745842	0.0745722	0.673346	0.0874874	0.59455	0.0492717		0.0037667
																					24.8	0.55656	0.102519	0.579591	0.0656465	0.75157	0.13484	0.65184	0.177128
																														Ave	-0.000916675
																														SD	0.00647922
																														n	4
																									Averages of normalized IC50					SEM	0.00323961
																									NU6027 (µM)
																					AP1 (ng)	0	0 SEM	5	5 SEM	15	15 SEM	25	25 SEM
																					5	1	0	0.935555	0.127869	0.872617	0.143199	0.55656	0.102519
																					10	0.761035	0.136143	1.01016	0.396094	0.745842	0.0745722	0.579591	0.0656465
																					20	1.06929	0.112677	0.925534	0.0802281	0.673346	0.0874874	0.75157	0.13484
																					35	1.04262	0.19719	0.842812	0.0606437	0.59455	0.0492717	0.65184	0.177128
