# Supplementary material for: Kinetically-Defined Component Actions in Gene Repression
Source: PLoS Comput Biol. 2015 Mar 27;11(3):e1004122. doi: 10.1371/journal.pcbi.1004122 (PMC4376387; doi:10.1371/journal.pcbi.1004122)
Supplement: S1 Data — (ZIP) [file pcbi.1004122.s008.zip › Data/GRrepress-AP1vTIF2 IC50aveFig3.xls]

## Sheet: Sheet1
Averages of Normalized IC50 values for AP1LUC vs. TIF2
								IC50																	IC50 (normalized to value with 5ng AP1LUC and no TIF2)
Experiment		0ng TIF2				4.5ng TIF2				9ng TIF2				20ng TIF2					0ng TIF2				4.5ng TIF2				9ng TIF2				20ng TIF2
	5AP1	10AP1	20AP1	35AP1	5AP1	10AP1	20AP1	35AP1	5AP1	10AP1	20AP1	35AP1	5AP1	10AP1	20AP1	35AP1		5AP1	10AP1	20AP1	35AP1	5AP1	10AP1	20AP1	35AP1	5AP1	10AP1	20AP1	35AP1	5AP1	10AP1	20AP1	35AP1
KF1-18	0.3003	0.16953	0.1118	0.1348									0.06443	0.0537	0.0488	0.0651		1	0.564535	0.372294	0.448884									0.214552	0.178821	0.162504	0.216783
KF1-32	0.1674	0.1554	0.11572	0.1054	0.0629	0.061533	0.0437	0.0447					0.0368	0.030553	0.0347	0.04113		1	0.928315	0.691278	0.62963	0.375747	0.367581	0.261051	0.267025					0.219833	0.182515	0.207288	0.245699
KF1-47	0.26822	0.26558	0.2504	0.16087	0.12685	0.12276	0.089105	0.060073	0.082459	0.11362	0.094607	0.10117	0.069422	0.06773	0.086623	0.072972		1	0.990157	0.933562	0.599769	0.472933	0.457684	0.332209	0.223969	0.30743	0.423607	0.352722	0.37719	0.258825	0.252517	0.322955	0.27206
KF1-73	0.1407	0.21385	0.20278	0.17137	0.0615	0.070908	0.046715	0.056357	0.055288	0.068338	0.042097	0.062725	0.05542	0.069705	0.056303	0.051841		1	1.5199	1.44122	1.21798	0.4371	0.503966	0.332018	0.400547	0.39295	0.4857	0.299197	0.445807	0.393888	0.495416	0.400163	0.368451
KF1-125	0.22308	0.22233	0.17024	0.28737	0.08886	0.078547	0.094966	0.06837	0.06765	0.064565	0.063898	0.067845						1	0.996638	0.763134	1.28819	0.398332	0.352102	0.425704	0.306482	0.303254	0.289425	0.286435	0.304129
KF2-1	0.2592	0.07319	0.24767	0.11766	0.073013	0.090725	0.080843	0.070695										1	0.282369	0.955517	0.453935	0.281686	0.350019	0.311894	0.272743
KF2-20	0.44466	0.13394	0.57994	0.15268	0.087579	0.11867	0.079768	0.081293										1	0.301219	1.30423	0.343363	0.196957	0.266878	0.179391	0.182821
KF2-44	0.1284	0.20008			0.06326	0.084234			0.049464	0.041303			0.063779	0.042646				1	1.55826			0.492679	0.656028			0.385234	0.321674			0.496721	0.332134
KF2-69	0.09526			0.13849	0.05805			0.15158	0.056			0.068786	0.056			0.04232		1			1.45381	0.609385			1.59122	0.587865			0.722087	0.587865			0.444258
KF2-93old	0.139				0.12511				0.06325				0.04787					1				0.900072				0.455036				0.344388
KF2-93new	0.19488			0.0875	0.1217			0.05377	0.08242			0.08916	0.0578			0.09155		1			0.448994	0.624487			0.275913	0.422927			0.457512	0.296593			0.469776
KF2-110	0.1288		0.1408		0.060829		0.09709		0.03542		0.0698		0.04698		0.0622			1		1.09317		0.472275		0.753804		0.275		0.541925		0.364752		0.482919
KF4-29	0.22567	0.17242	0.1136	0.13756	0.0585	0.087149	0.06982	0.088016	0.0723	0.058124	0.08558	0.04017						1	0.764036	0.50339	0.609563	0.259228	0.386179	0.30939	0.390021	0.320379	0.257562	0.379226	0.178003
																	Average	1	0.878381	0.895311	0.749412	0.460073	0.417555	0.363183	0.434527	0.383342	0.355594	0.371901	0.414121	0.353046	0.28828	0.315166	0.336171
																	SD	0	0.461339	0.352796	0.407577	0.19001	0.120105	0.172444	0.439397	0.0977953	0.0957765	0.102372	0.182726	0.125824	0.131601	0.132636	0.106887
																	n	13	9	9	10	12	8	8	9	9	5	5	6	9	5	5	6
																	SEM	0	0.15378	0.117599	0.128887	0.0548513	0.0424637	0.0609682	0.146466	0.0325984	0.0428325	0.0457821	0.0745975	0.0419413	0.0588536	0.0593168	0.0436363
																									Average of normalized IC50
																									AP1LUC (ng)
																					TIF2 (ng)	5	5 SEM	10	10 SEM	20	20 SEM	35	35 SEM
																					0	1	0	0.878381	0.15378	0.895311	0.117599	0.749412	0.128887
																					4.5	0.460073	0.0548513	0.417555	0.0424637	0.363183	0.0609682	0.434527	0.146466
																					9	0.383342	0.0325984	0.355594	0.0428325	0.371901	0.0457821	0.414121	0.0745975
																					20	0.353046	0.0419413	0.28828	0.0588536	0.315166	0.0593168	0.336171	0.0436363
																									Average of normalized IC50						Ave
																									TIF2 (ng)						Slope
																					AP1 (ng)	0	0 SEM	4.5	5 SEM	9	8/10 SEM	20	20 SEM
																					5	1	0	0.460073	0.0548513	0.383342	0.0325984	0.353046	0.0419413		-0.0070668
																					10	0.878381	0.15378	0.417555	0.0424637	0.355594	0.0428325	0.28828	0.0588536		-0.0007169
																					20	0.895311	0.117599	0.363183	0.0609682	0.371901	0.0457821	0.315166	0.0593168		0.0013328
																					35	0.749412	0.128887	0.434527	0.146466	0.414121	0.0745975	0.336171	0.0436363		0.00014879
																														Ave	-0.00157553
																														SD	0.00375602
																														n	4
																														SEM	0.00187801
