# Supplementary material for: Kinetically-Defined Component Actions in Gene Repression
Source: PLoS Comput Biol. 2015 Mar 27;11(3):e1004122. doi: 10.1371/journal.pcbi.1004122 (PMC4376387; doi:10.1371/journal.pcbi.1004122)
Supplement: S1 Data — (ZIP) [file pcbi.1004122.s008.zip › Data/IC50Fig3.xls]

## Sheet: Sheet1
Averages of Amax* IC50/Amin values for AP1LUC vs. TIF2
									Amax* IC50/Amin
		0ng TIF2				4.5ng TIF2				9ng TIF2				20ng TIF2
	5ngAP1	10ngAP1	20ngAP1	35ngAP1	5ngAP1	10ngAP1	20ngAP1	35ngAP1	5ngAP1	10ngAP1	20ngAP1	35ngAP1	5ngAP1	10ngAP1	20ngAP1	35ngAP1
KF1-18	2.91591	1.74141	1.2042	1.42376									1.50895	1.41483	1.19706	1.61253
KF1-32	1.8116	1.66107	1.12564	1.03492	1.35612	0.990251	0.789484	0.802857					0.79569	0.852368	1.09444	1.28247
KF1-47	1.8748	1.52679	2.13441	1.15279	1.46321	1.09249	1.2546	0.533268	1.05284	1.16032	1.34001	1.0782	0.985029	0.87839	1.29579	0.867126
KF1-125	2.83981	3.07282	1.95521	3.39154	1.76049	1.62231	1.91129	1.25322	1.37052	1.40261	1.17323	1.29631
KF2-1	1.789	0.656295	2.23349	0.918619	0.846586	0.863466	1.03495	0.722128
KF2-20	8.90876	2.44159	12.5093	2.44945	2.27854	2.77296	1.85907	1.89193
KF2-44	1.70721	3.77511			1.02709	1.32576			1.00506	0.685836			1.01912	0.604635
KF2-64	2.77109			20.2385	3.33788			3.38546	1.89854			2.35776	1.42388			3.50116
KF2-69	1.56103			1.85189	1.69361			4.0005	1.9969			2.0741	2.3268			1.58256
KF2-93old	4.32485				5.86228				3.40475				2.19642
KF2-93new	2.22904			0.974312	2.01304			1.03319	1.87967			1.57234	1.63626			1.88456
KF2-110	0.950737		1.41167		0.796617		1.34314		0.539907		1.32055		0.886043		1.19803
KF4-29	4.33715	2.64182	2.29699	2.28446	2.07236	2.47451	1.81092	2.29035	2.68884	1.61102	3.17733	1.35196
Average	2.92469	2.18961	3.10886	3.57202	2.04232	1.59168	1.42907	1.7681	1.75967	1.21495	1.75278	1.62178	1.4198	0.937557	1.19633	1.7884
SD	2.06456	0.987962	3.82689	5.9102	1.39309	0.751406	0.440732	1.2371	0.892182	0.397926	0.952614	0.494554	0.559529	0.341266	0.082216	0.907832
n	13	8	8	10	12	7	7	9	9	4	4	6	9	4	4	6
SEM	0.572605	0.349297	1.35301	1.86897	0.40215	0.284005	0.166581	0.412366	0.297394	0.198963	0.476307	0.201901	0.18651	0.170633	0.041108	0.370621
								Amax/(Amin/IC50)
								AP1LUC (ng)
				TIF2 (ng)	5	5 SEM	10	10 SEM	20	20 SEM	35	35 SEM
				0	2.92469	0.572605	2.18961	0.349297	3.10886	1.35301	3.57202	1.86897
				4.5	2.04232	0.40215	1.59168	0.284005	1.42907	0.166581	1.7681	0.412366
				9	1.75967	0.297394	1.21495	0.198963	1.75278	0.476307	1.62178	0.201901
				20	1.4198	0.18651	0.937557	0.170633	1.19633	0.041108	1.7884	0.370621
								Amax/(Amin/IC50)
								TIF2 (ng)
				AP1LUC	0	0 SEM	4.5	4.5 SEM	9	9 SEM	20	20 SEM
				5	2.92469	0.572605	2.04232	0.40215	1.75967	0.297394	1.4198	0.18651
				10	2.18961	0.349297	1.59168	0.284005	1.21495	0.198963	0.937557	0.170633
				20	3.10886	1.35301	1.42907	0.166581	1.75278	0.476307	1.19633	0.041108
				35	3.57202	1.86897	1.7681	0.412366	1.62178	0.201901	1.7884	0.370621
