# Supplementary material for: Kinetically-Defined Component Actions in Gene Repression
Source: PLoS Comput Biol. 2015 Mar 27;11(3):e1004122. doi: 10.1371/journal.pcbi.1004122 (PMC4376387; doi:10.1371/journal.pcbi.1004122)
Supplement: S1 Data — (ZIP) [file pcbi.1004122.s008.zip › Data/IC50Fig4.xls]

## Sheet: Sheet1
Averages of Normalized values of Amax*IC50/Amin for AP1LUC vs. NU6027
								Amax*IC50/Amin																	Amax*IC50/Amin (normalized to value with 5ng AP1LUC and no NU6027)
Experiment		0µM NU6027				5µM NU6027				14.9µM NU6027				24.8µM NU6027					0µM NU6027				5µM NU6027				14.9µM NU6027				24.8µM NU6027
	5AP1	10AP1	20AP1	35AP1	5AP1	10AP1	20AP1	35AP1	5AP1	10AP1	20AP1	35AP1	5AP1	10AP1	20AP1	35AP1		5AP1	10AP1	20AP1	35AP1	5AP1	10AP1	20AP1	35AP1	5AP1	10AP1	20AP1	35AP1	5AP1	10AP1	20AP1	35AP1
GBS4-152	2.99556	2.0528	2.62392	2.97168	2.97996	2.42128	2.96969	1.82331	1.49142	1.55641	1.38574	1.6267	1.12957	0.9	0.792131	0.880599		1	0.685282	0.875937	0.992028	0.994794	0.808291	0.991366	0.608673	0.497876	0.519573	0.462597	0.543036	0.377082	0.300445	0.264435	0.293968
GBS5-20	3.77312	1.77073	3.28925	2.37596	7.49556	1.61401	3.90059	3.54034	3.73071	3.23233	1.64182	2.22508	1.54212	2.38203	5.54117	1.02691		1	0.469301	0.871759	0.629708	1.98657	0.427765	1.03379	0.938307	0.988761	0.856674	0.435136	0.589719	0.408712	0.631317	1.46859	0.272165
GBS5-46	2.72665	1.80286	3.06312	1.75108	2.2241	1.72197	2.42145	1.69242	1.48856	1.14702	1.48175	0.807919	1.09694	1.79505	2.25917	1.8287		1	0.661198	1.1234	0.642209	0.815688	0.631532	0.888066	0.620696	0.545928	0.420669	0.543433	0.296304	0.402302	0.658335	0.828549	0.670674
GBS5-66	1.80402		2.47092	2.58613	1.97035	4.6497	2.19815	1.18783	2.13841	1.36735	1.03495	0.737755	1.19804	0.919257	1.01905	1.22324		1		1.36968	1.43354	1.0922	2.57742	1.21847	0.658436	1.18536	0.75795	0.573694	0.408952	0.664098	0.509561	0.564878	0.678064
GBS5-78	1.07908	1.27973	1.25376	1.14992	0.959324	0.883255	0.931191	0.684858	1.11537	0.723746	0.873979	0.547862	0.478044	0.273491	0.460589	0.308554		1	1.18594	1.16188	1.06565	0.889017	0.818523	0.862946	0.634666	1.03362	0.670704	0.809926	0.50771	0.443009	0.253447	0.426833	0.285941
																Average		1	0.750431	1.08053	0.952627	1.15565	1.05271	0.998927	0.692156	0.850309	0.645114	0.564957	0.469144	0.459041	0.470621	0.710658	0.440162
																SD		0	0.306002	0.210656	0.334006	0.476182	0.867073	0.141646	0.138842	0.308985	0.176267	0.148223	0.117241	0.11702	0.186213	0.47151	0.213958
																n		5	4	5	5	5	5	5	5	5	5	5	5	5	5	5	5
																SEM		0	0.153001	0.0942082	0.149372	0.212955	0.387767	0.0633459	0.0620921	0.138182	0.0788291	0.0662875	0.052432	0.052333	0.0832768	0.210866	0.0956851
																									Averages of normalized Amax*IC50/Amin
																									AP1LUC (ng)
																					NU60 (µM)	5	5 SEM	10	10 SEM	20	20 SEM	35	35 SEM
																					0	1	0	0.750431	0.153001	1.08053	0.0942082	0.952627	0.149372
																					5	1.15565	0.212955	1.05271	0.387767	0.998927	0.0633459	0.692156	0.0620921
																					14.9	0.850309	0.138182	0.645114	0.0788291	0.564957	0.0662875	0.469144	0.052432
																					24.8	0.459041	0.052333	0.470621	0.0832768	0.710658	0.210866	0.440162	0.0956851
																									Averages of normalized Amax*IC50/Amin
																									NU6027 (µM)
																					AP1 (ng)	0	0 SEM	5	5 SEM	15	15 SEM	25	25 SEM
																					5	1	0	1.15565	0.212955	0.850309	0.138182	0.459041	0.052333
																					10	0.750431	0.153001	1.05271	0.387767	0.645114	0.0788291	0.470621	0.0832768
																					20	1.08053	0.0942082	0.998927	0.0633459	0.564957	0.0662875	0.710658	0.210866
																					35	0.952627	0.149372	0.692156	0.0620921	0.469144	0.052432	0.440162	0.0956851
